# Supplementary material for: The 40Ar/39Ar dating of quartz: new insights into the metallogenic chronology of the Jinchang gold deposit and its geological significance
Source: Sci Rep. 2018 Sep 17;8:13879. doi: 10.1038/s41598-018-32242-3 (PMC6141584; doi:10.1038/s41598-018-32242-3)
Supplement: Supplementary file 1 — Dataset 1 [file 41598_2018_32242_MOESM1_ESM.xls]

## Sheet: Dating results
Table S1. the 40Ar/39Ar dating results
Note: (1) Data marked with "4" were included in the calculations for the isochron ages. (2) Non-radiogenic 40Ar of the J12Q sample is excluded by 298.56, and that of J18Q sample by their initial 40Ar/36Ar ratios from the inverse isochron lines (Fig. 4d). (3) The argon isotopes are listed in fA.
J12Q, J= 0.01048302 ± 0.00004193
Step	Pestle drop number		36Arair	37ArCa	38ArCl	39ArK	40Ar*	Age	± 2s	40Ar* (%)	39ArK (%)
								(Ma)
17WHA0044A-003	10		16.1708	1.35268	24.5709	39.9828	1374.3	556.461	44.6777	22.1578	0.0267866
17WHA0044A-004	20		68.0749	17.9662	105.751	211.181	5268.54	420.118	35.9624	20.5855	0.141481
17WHA0044B-001	40		40.5234	12.5956	73.456	297.721	2950.93	178.759	11.3237	19.6072	0.199459
17WHA0044B-002	60		28.8607	16.0334	51.1517	543.32	4422.53	148.072	4.5488	33.914	0.363998
17WHA0044B-003	100		24.479	20.3152	42.6435	1173.98	8313.37	129.49	1.86017	53.2071	0.78651
17WHA0044B-004	150		24.5922	12.2663	39.1675	2572.29	16803.1	119.776	0.949617	69.5743	1.72331
17WHA0044C-002	200		14.7549	3.64518	28.5182	4122.46	27077.6	120.413	0.74105	85.9814	2.76185
17WHA0044C-003	250		11.6671	9.84484	22.9223	5265.78	33797.5	117.752	0.496242	90.6268	3.52782
17WHA0044D-001	300		10.2365	14.0355	16.0631	5962.3	36480.2	112.418	0.460484	92.2376	3.99445
17WHA0044D-002	350		8.52794	14.5333	14.1617	6205.76	37772.9	111.853	0.449703	93.6516	4.15756
17WHA0044D-003	400		7.97207	15.6897	13.5551	6491.49	39367.8	111.457	0.446203	94.2647	4.34898
17WHA0044D-004	480	4	7.80063	6.81802	13.1703	7001.17	42146.4	110.661	0.450613	94.7289	4.69045
17WHA0044F-001	550	4	5.85687	0	13.6117	7520.17	45248.6	110.609	0.453581	96.2435	5.03815
17WHA0044F-002	630	4	5.56967	0	14.3419	7993.07	48018.8	110.441	0.437352	96.6168	5.35498
17WHA0044F-003	700	4	4.95401	0	14.6217	8483.85	50839.5	110.172	0.433963	97.1364	5.68377
17WHA0044F-004	800	4	4.14985	0	15.2014	9141.55	54840.9	110.29	0.453687	97.7537	6.1244
17WHA0044F-005	800	4	3.96329	0	13.6469	8546.73	51158.8	110.052	0.430621	97.7023	5.7259
17WHA0044F-006	800	4	3.28449	0	12.1604	7880.33	47201.2	110.123	0.428509	97.9276	5.27945
17WHA0044H-001	800	4	2.77374	0	10.6773	7307.7	43696.6	109.941	0.42736	98.1027	4.89581
17WHA0044H-002	800	4	2.6778	0	9.26558	6604.79	39488	109.926	0.429521	97.9782	4.42489
17WHA0044H-003	800	4	2.66892	0	7.98204	5976.35	35790.6	110.105	0.431329	97.785	4.00387
17WHA0044H-004	800	4	2.14873	0	6.31082	5412.54	32395	110.042	0.430372	98.0208	3.62614
17WHA0044H-005	800	4	1.82333	0	6.01978	4859.1	29120.3	110.18	0.429445	98.1276	3.25536
17WHA0044H-006	800	4	1.8852	0	5.30106	4342.46	26025	110.184	0.448055	97.846	2.90924
17WHA0044J-001	800	4	2.09955	4.17007	4.68212	3887.22	23320.5	110.293	0.437416	97.3457	2.60425
17WHA0044J-002	800	4	1.94791	0	4.25735	3476.39	20854.9	110.288	0.443451	97.2504	2.32901
17WHA0044J-003	800	4	2.16815	0	3.81709	3122.15	18749.5	110.401	0.44212	96.6266	2.09169
17WHA0044J-004	800	4	2.06998	0	3.41225	2782.76	16700.4	110.331	0.451151	96.3955	1.86431
17WHA0044J-005	800	4	2.57346	0	3.0885	2536.88	15208.4	110.216	0.513363	95.1558	1.69959
17WHA0044J-006	800	4	2.31589	0.925095	2.82851	2276.42	13683.5	110.502	0.450852	95.155	1.52509
17WHA0044L-001	800	4	2.48499	6.88965	2.53671	2060.74	12413.7	110.732	0.476437	94.3261	1.38059
17WHA0044L-002	800	4	2.53542	10.0916	2.36336	1876.07	11317.6	110.888	0.473134	93.697	1.25687
17WHA0044L-003	800	4	2.75017	0	2.13388	1711.88	10280	110.397	0.583871	92.5703	1.14688
17WHA0044L-004	800	4	2.47923	0	2.01053	1577.86	9515.13	110.848	0.455407	92.7492	1.05709
J18Q, J = 0.01024569 ± 0.00004098
Step	Pestle drop number		36Arair	37ArCa	38ArCl	39ArK	40Ar*	Age± 2s		40Ar* (%)	39ArK (%)
								(Ma)
17WHA0047B-001	10	4	143.254	10.6369	89.2159	400.609	2300.47	103.381	30.6289	5.03145	0.0404471
17WHA0047B-002	20	4	108.754	25.198	81.2519	514.61	3075.01	107.453	18.1149	8.53234	0.0519571
17WHA0047B-003	40	4	87.2132	32.5752	92.528	1136.63	6764.14	107.027	6.57402	20.3732	0.114759
17WHA0047B-004	60	4	44.4319	42.0436	56.8974	1581.24	9360.9	106.484	2.44913	40.9993	0.159649
17WHA0047B-005	100	4	40.2076	86.6323	64.5049	3924.95	23110.1	105.926	0.970724	65.4564	0.396278
17WHA0047B-006	150	4	28.981	135.703	53.5412	7764.99	45783.2	106.067	0.521488	83.8745	0.783985
17WHA0047D-001	200	4	20.6827	194.882	47.9848	12339.9	72864.7	106.22	0.436954	92.0447	1.24588
17WHA0047D-002	250		15.3325	248.11	39.2222	16376.1	97384	106.952	0.422306	95.4748	1.6534
17WHA0047D-003	300		13.6185	274.711	38.5979	19775.9	117994	107.298	0.420063	96.6325	1.99665
17WHA0047D-004	350	4	12.1365	293.776	39.1311	22297.2	133513	107.67	0.419836	97.3732	2.25121
17WHA0047D-005	400	4	11.0876	321.617	42.1443	25415.4	152394	107.814	0.41949	97.8791	2.56604
17WHA0047D-006	450	4	10.3776	368.275	47.2744	29620.9	177799	107.925	0.419532	98.284	2.99064
17WHA0047E-002	550	4	8.61553	374.401	54.1979	33593.7	201031	107.606	0.418602	98.7241	3.39175
17WHA0047E-003	630	4	7.59638	389.468	57.0258	36837.5	220769	107.761	0.418332	98.9656	3.71927
17WHA0047E-004	700	4	7.53691	387.698	61.3679	40673.3	243811	107.784	0.418662	99.0659	4.10654
17WHA0047E-005	700	4	6.10744	347.352	59.4663	39804	238513	107.745	0.417962	99.2184	4.01878
17WHA0047E-006	700		4.91532	324.718	57.9312	38981.5	233337	107.635	0.418021	99.1845	3.93573
17WHA0047E-007	700		4.06243	274.793	56.7248	39315.2	235501	107.709	0.417834	99.3243	3.96942
17WHA0047E-009	700		3.59099	236.774	56.3011	39582	237315	107.804	0.418077	99.4021	3.99636
17WHA0047E-010	700		2.90663	182.883	54.2249	38429	230547	107.87	0.418533	99.396	3.87994
17WHA0047E-011	700		3.23527	169.619	52.7913	37692.9	226102	107.856	0.418406	99.3202	3.80563
17WHA0047E-012	700		2.88174	140.691	51.3831	36753.2	220685	107.961	0.419813	99.3759	3.71075
17WHA0047E-013	700		3.10948	132.355	50.2307	35927.6	215480	107.84	0.418705	99.2019	3.6274
17WHA0047E-014	700		3.04738	125.342	48.227	34528.5	207428	108.012	0.419258	99.1883	3.48613
17WHA0047E-016	700		2.99071	109.662	46.5146	33373.5	200621	108.08	0.419332	99.1771	3.36953
17WHA0047E-017	700	4	2.81605	94.5456	44.6874	31901.8	191740	108.062	0.419822	99.0738	3.22093
17WHA0047E-018	700	4	3.0022	84.0363	42.7283	30545.5	183595	108.066	0.419897	98.9742	3.08399
17WHA0047E-019	700	4	3.27163	70.2669	40.6069	28923.7	173784	108.028	0.420879	98.8265	2.92025
17WHA0047E-020	700	4	3.33788	56.6599	38.6797	27513.5	165403	108.086	0.421202	98.7459	2.77788
17WHA0047E-021	700	4	3.63145	51.7651	36.5196	26024.1	156427	108.071	0.420055	98.5657	2.6275
17WHA0047E-023	700	4	3.25282	64.2983	34.4198	24583.6	147866	108.14	0.420836	98.6378	2.48206
17WHA0047E-024	700	4	3.60838	59.0051	32.3133	23129.5	139104	108.129	0.420649	98.4044	2.33525
17WHA0047E-025	700	4	3.43302	47.6322	30.6389	21779.9	131088	108.209	0.420765	98.3897	2.19899
17WHA0047E-026	700	4	3.38867	43.288	28.6461	20314.2	122279	108.22	0.421294	98.2998	2.051
17WHA0047E-027	700	4	4.63244	40.205	26.8625	19010	114075	107.896	0.421741	97.5451	1.91933
17WHA0047E-028	700	4	4.41651	43.3294	25.0167	17723.8	106371	107.91	0.420793	97.4923	1.78947
17WHA0047E-030	700	4	3.77003	32.4776	24.4977	17354.1	104363	108.122	0.421831	97.8063	1.75214
17WHA0047E-031	700	4	3.91251	31.4725	23.2714	16445.6	98849.2	108.068	0.422338	97.6049	1.66041
17WHA0047E-032	700	4	3.56397	31.0122	22.2898	15729.7	94644.2	108.177	0.422839	97.7169	1.58814
17WHA0047E-033	700	4	3.22527	48.3525	21.0537	14857.2	89513.5	108.317	0.422364	97.8118	1.50004
17WHA0047E-034	700	4	3.20513	49.8755	20.1772	14289.6	86091	108.313	0.423137	97.7419	1.44274
17WHA0047E-035	700	4	3.6715	37.1456	19.3873	13685.9	82283	108.096	0.423109	97.3128	1.38178

## Sheet: Raw data of J12Q
	Relative Abundances			36Ar [fA]	%1s	37Ar [fA]	%1s	38Ar [fA]	%1s	39Ar [fA]	%1s	40Ar [fA]	%1s	40(r)/39(k)	± 2s	Age	± 2s	40Ar(r)	39Ar(k)	K/Ca	± 2s		Degassing Patterns			36Ar(a) [fA]	%1s	36Ar(c) [fA]	%1s	36Ar(ca) [fA]	%1s	36Ar(cl) [fA]	%1s	37Ar(ca) [fA]	%1s	38Ar(a) [fA]	%1s	38Ar(c) [fA]	%1s	38Ar(k) [fA]	%1s	38Ar(ca) [fA]	%1s	38Ar(cl) [fA]	%1s	39Ar(k) [fA]	%1s	39Ar(ca) [fA]	%1s
																(Ma)		(%)	(%)
	17WHA0044A-003	10		16.1826	1.32496	1.35268	568.825	27.9699	0.421461	39.9836	0.221907	6202.33	0.0106152	34.3722	3.20607	556.461	44.6777	22.1578	0.0267866	11.439	130.136		17WHA0044A-003	10		16.1708	1.32598	0	0	0.00031757	568.825	0.0115263	1.04975	1.35268	568.825	3.02232	1.32598	0	0	0.376614	0.222229	0	0	24.5709	1.39534	39.9828	0.222229	0.000835255	568.825
	17WHA0044A-004	20		68.1287	1.24125	17.9662	48.743	120.463	0.40451	211.192	0.201683	25593.5	0.00423249	24.948	2.39323	420.118	35.9624	20.5855	0.141481	4.54893	4.43461		17WHA0044A-004	20		68.0749	1.24223	0	0	0.00421792	48.743	0.0496099	1.03917	17.9662	48.743	12.7232	1.24223	0	0	1.9892	0.20171	0	0	105.751	1.38739	211.181	0.20171	0.0110938	48.743
	17WHA0044B-001	40		40.5608	0.809082	12.5956	61.7935	83.8341	0.40596	297.728	0.20058	15050.3	0.00417408	9.91175	0.659414	178.759	11.3237	19.6072	0.199459	9.14748	11.3052		17WHA0044B-001	40		40.5234	0.809842	0	0	0.00295707	61.7935	0.0344609	1.0329	12.5956	61.7935	7.57382	0.809842	0	0	2.80435	0.200592	0	0	73.456	1.38271	297.721	0.200592	0.00777753	61.7935
	17WHA0044B-002	60		28.8884	0.813814	16.0334	51.8918	61.6635	0.406626	543.33	0.200048	13040.4	0.00255197	8.13982	0.260434	148.072	4.5488	33.914	0.363998	13.1142	13.6104		17WHA0044B-002	60		28.8607	0.814626	0	0	0.00376417	51.8918	0.0239979	1.04559	16.0334	51.8918	5.39406	0.814626	0	0	5.11775	0.200054	0	0	51.1517	1.39221	543.32	0.200054	0.00990032	51.8918
	17WHA0044B-003	100		24.5038	0.81459	20.3152	38.8994	58.2768	0.406464	1173.99	0.199979	15624.6	0.00431084	7.08136	0.105412	129.49	1.86017	53.2071	0.78651	22.364	17.3991		17WHA0044B-003	100		24.479	0.81545	0	0	0.00476941	38.8994	0.0200069	1.07894	20.3152	38.8994	4.57513	0.81545	0	0	11.0582	0.199982	0	0	42.6435	1.41743	1173.98	0.199982	0.0125443	38.8994
	17WHA0044B-004	150		24.6134	0.817839	12.2663	54.0735	67.9932	0.405884	2572.3	0.199724	24151.3	0.00304667	6.53236	0.0535246	119.776	0.949617	69.5743	1.72331	81.1554	87.7678		17WHA0044B-004	150		24.5922	0.818571	0	0	0.00287976	54.0735	0.0183767	1.16884	12.2663	54.0735	4.59628	0.818571	0	0	24.2294	0.199725	0	0	39.1675	1.48701	2572.29	0.199725	0.0075742	54.0735
	17WHA0044C-002	200		14.7691	1.51729	3.64518	318.182	70.107	0.403846	4122.46	0.200255	31492.4	0.00226544	6.5683	0.0417836	120.413	0.74105	85.9814	2.76185	437.672	2785.18		17WHA0044C-002	200		14.7549	1.51886	0	0	0.000855779	318.182	0.0133811	1.38812	3.64518	318.182	2.75768	1.51886	0	0	38.8311	0.200255	0	0	28.5182	1.6649	4122.46	0.200255	0.00225082	318.182
	17WHA0044C-003	250		11.6802	0.835333	9.84484	75.3275	74.7033	0.404158	5265.78	0.199787	37293.1	0.00459371	6.41834	0.0279391	117.752	0.496242	90.6268	3.52782	206.997	311.853		17WHA0044C-003	250		11.6671	0.836403	0	0	0.00231127	75.3275	0.0107558	1.66541	9.84484	75.3275	2.18058	0.836403	0	0	49.6004	0.199787	0	0	22.9223	1.90226	5265.78	0.199787	0.00607899	75.3275
	17WHA0044D-001	300		10.2473	0.820203	14.0355	57.2985	74.1376	0.419837	5962.3	0.199676	39550.3	0.00394185	6.11848	0.0258495	112.418	0.460484	92.2376	3.99445	164.398	188.397		17WHA0044D-001	300		10.2365	0.82128	0	0	0.00329511	57.2985	0.00753757	2.25778	14.0355	57.2985	1.9132	0.82128	0	0	56.1612	0.199676	0	0	16.0631	2.43774	5962.3	0.199676	0.00866663	57.2985
	17WHA0044D-002	350		8.538	0.820079	14.5333	48.6503	74.2101	0.407865	6205.77	0.199656	40333.4	0.00653841	6.08675	0.0252364	111.853	0.449703	93.6516	4.15756	165.25	160.791		17WHA0044D-002	350		8.52794	0.821279	0	0	0.00341198	48.6503	0.00664557	2.47018	14.5333	48.6503	1.59387	0.821279	0	0	58.4545	0.199656	0	0	14.1617	2.63568	6205.76	0.199656	0.00897401	48.6503
	17WHA0044D-003	400		7.98211	0.862118	15.6897	47.0483	76.1909	0.403181	6491.5	0.199648	41763	0.00383704	6.06453	0.0250345	111.457	0.446203	94.2647	4.34898	160.118	150.667		17WHA0044D-003	400		7.97207	0.863481	0	0	0.00368346	47.0483	0.00636114	2.60807	15.6897	47.0483	1.48998	0.863481	0	0	61.1459	0.199648	0	0	13.5551	2.76533	6491.49	0.199648	0.00968806	47.0483
	17WHA0044D-004	480	4	7.80841	1.16868	6.81802	134.051	80.575	0.403399	7001.17	0.199666	44491.6	0.00260778	6.01991	0.0252708	110.661	0.450613	94.7289	4.69045	397.396	1065.42		17WHA0044D-004	480	4	7.80063	1.17017	0	0	0.00160067	134.051	0.0061808	2.82022	6.81802	134.051	1.45794	1.17017	0	0	65.9468	0.199666	0	0	13.1703	2.96625	7001.17	0.199666	0.00420999	134.051
	17WHA0044F-001	550	4	5.86325	1.76696	-7.84997	97.3785	85.5418	0.453349	7520.17	0.199639	47014.7	0.0117362	6.01697	0.0254366	110.609	0.453581	96.2435	5.03815	7304.84	331959		17WHA0044F-001	550	4	5.85687	1.76916	0	0	0	0.00179462	0.00638841	3.17228	0	7.64418	1.09465	1.76916	0	0	70.8355	0.199639	0	0	13.6117	3.30279	7520.17	0.199639	0	0.00472013
	17WHA0044F-002	630	4	5.5764	1.21747	-6.0704	133.016	90.6728	0.427661	7993.07	0.19967	49700.3	0.00306552	6.00755	0.0245241	110.441	0.437352	96.6168	5.35498	7304.84	331959		17WHA0044F-002	630	4	5.56967	1.21942	0	0	0	0.00189567	0.00673141	3.04362	0	8.07458	1.04097	1.21942	0	0	75.29	0.19967	0	0	14.3419	3.1794	7993.07	0.19967	0	0.00498589
	17WHA0044F-003	700	4	4.96087	1.08122	-9.2988	101.725	95.4604	0.415328	8483.85	0.200509	52338.3	0.00366535	5.9925	0.0243305	110.172	0.433963	97.1364	5.68377	7304.84	331959		17WHA0044F-003	700	4	4.95401	1.08366	0	0	0	0.00222074	0.00686306	3.06671	0	9.45924	0.925904	1.08366	0	0	79.9128	0.200509	0	0	14.6217	3.20151	8483.85	0.200509	0	0.00584089
	17WHA0044F-004	800	4	4.15699	3.1523	-1.71681	476.436	102.085	0.410484	9141.55	0.199641	56101.1	0.00189536	5.99908	0.025438	110.29	0.453687	97.7537	6.1244	7304.84	331959		17WHA0044F-004	800	4	4.14985	3.15806	0	0	0	0.00192031	0.00713548	3.12257	0	8.17952	0.775607	3.15806	0	0	86.1079	0.199641	0	0	15.2014	3.25506	9141.55	0.199641	0	0.00505069
	17WHA0044F-005	800	4	3.9697	0.939594	-14.7843	54.0689	94.8928	0.414308	8546.73	0.200456	52362	0.00277587	5.98578	0.0241415	110.052	0.430621	97.7023	5.7259	7304.84	331959		17WHA0044F-005	800	4	3.96329	0.942318	0	0	0	0.00187668	0.00640614	3.24764	0	7.99368	0.740739	0.942318	0	0	80.5051	0.200456	0	0	13.6469	3.37523	8546.73	0.200456	0	0.00493594
	17WHA0044F-006	800	4	3.2902	0.861447	-15.6363	59.5728	87.0023	0.440389	7880.33	0.199696	48200.1	0.00385915	5.98975	0.0240241	110.123	0.428509	97.9276	5.27945	7304.84	331959		17WHA0044F-006	800	4	3.28449	0.865531	0	0	0	0.00218687	0.00570862	3.50177	0	9.31496	0.613872	0.865531	0	0	74.228	0.199696	0	0	12.1604	3.62041	7880.33	0.199696	0	0.0057518
	17WHA0044H-001	800	4	2.77875	0.809521	-6.50498	128.402	80.0298	0.466436	7307.7	0.199723	44541.7	0.00188217	5.97952	0.0239572	109.941	0.42736	98.1027	4.89581	7304.84	331959		17WHA0044H-001	800	4	2.77374	0.814089	0	0	0	0.00196092	0.00501277	3.83793	0	8.35253	0.518412	0.814089	0	0	68.8342	0.199723	0	0	10.6773	3.94648	7307.7	0.199723	0	0.00515752
	17WHA0044H-002	800	4	2.68215	1.27665	-21.1562	42.748	71.9792	0.517673	6604.79	0.199682	40302.8	0.00161011	5.97869	0.0240782	109.926	0.429521	97.9782	4.42489	7304.84	331959		17WHA0044H-002	800	4	2.6778	1.2812	0	0	0	0.00212322	0.00435022	4.33859	0	9.04385	0.50048	1.2812	0	0	62.2131	0.199682	0	0	9.26558	4.4349	6604.79	0.199682	0	0.00558439
	17WHA0044H-003	800	4	2.67267	0.992432	-9.87496	84.8734	64.7745	0.498202	5976.35	0.200641	36601.3	0.00351475	5.9887	0.0241819	110.105	0.431329	97.785	4.00387	7304.84	331959		17WHA0044H-003	800	4	2.66892	0.996575	0	0	0	0.00196766	0.00374778	4.38176	0	8.38122	0.498821	0.996575	0	0	56.2937	0.200641	0	0	7.98204	4.47715	5976.35	0.200641	0	0.00517523
	17WHA0044H-004	800	4	2.15169	1.35132	-13.3916	69.096	57.6953	0.451635	5412.54	0.199746	33049.1	0.00235925	5.98517	0.0241274	110.042	0.430372	98.0208	3.62614	7304.84	331959		17WHA0044H-004	800	4	2.14873	1.35697	0	0	0	0.00217235	0.00296324	4.52862	0	9.25308	0.401598	1.35697	0	0	50.9829	0.199746	0	0	6.31082	4.62097	5412.54	0.199746	0	0.00571359
	17WHA0044H-005	800	4	1.82616	1.15325	-3.27663	263.348	52.1303	0.421712	4859.1	0.199692	29676	0.00222968	5.99295	0.0240773	110.18	0.429445	98.1276	3.25536	7304.84	331959		17WHA0044H-005	800	4	1.82333	1.16039	0	0	0	0.00202582	0.00282673	4.06132	0	8.62894	0.340781	1.16039	0	0	45.7698	0.199692	0	0	6.01978	4.16405	4859.1	0.199692	0	0.0053282
	17WHA0044H-006	800	4	1.88768	2.93658	-20.5305	41.6415	46.5568	0.439026	4342.46	0.199666	26597.9	0.00269606	5.99314	0.0251208	110.184	0.448055	97.846	2.90924	7304.84	331959		17WHA0044H-006	800	4	1.8852	2.94239	0	0	0	0.0020071	0.00248936	4.25757	0	8.54921	0.352343	2.94239	0	0	40.9034	0.199666	0	0	5.30106	4.35568	4342.46	0.199666	0	0.00527897
	17WHA0044J-001	800	4	2.10273	1.59816	4.17007	176.237	41.6898	0.443458	3887.22	0.19978	23956.3	0.00359768	5.99926	0.0245257	110.293	0.437416	97.3457	2.60425	360.75	1271.55		17WHA0044J-001	800	4	2.09955	1.6027	0	0	0.000979007	176.237	0.00219888	4.34723	4.17007	176.237	0.392407	1.6027	0	0	36.6153	0.199781	0	0	4.68212	4.44336	3887.22	0.199781	0.00257494	176.237
	17WHA0044J-002	800	4	1.94991	1.96929	-3.46026	209.137	37.3669	0.449301	3476.39	0.199771	21444.5	0.00307894	5.999	0.0248641	110.288	0.443451	97.2504	2.32901	358.896	1265.02		17WHA0044J-002	800	4	1.94791	1.97324	0	0	0	0.00169895	0.00199949	4.33465	0	7.23667	0.364065	1.97324	0	0	32.7455	0.199771	0	0	4.25735	4.43105	3476.39	0.199771	0	0.0044685
	17WHA0044J-003	800	4	2.16994	1.50197	-13.5697	54.6174	33.6311	0.43698	3122.15	0.199719	19404.1	0.00382117	6.00531	0.0247909	110.401	0.44212	96.6266	2.09169	358.896	1265.02		17WHA0044J-003	800	4	2.16815	1.50535	0	0	0	0.00173998	0.00179281	4.25025	0	7.41143	0.405226	1.50535	0	0	29.4088	0.199719	0	0	3.81709	4.34852	3122.15	0.199719	0	0.00457641
	17WHA0044J-004	800	4	2.07158	1.80976	-5.53003	120.253	30.011	0.445769	2782.76	0.199778	17324.8	0.00244287	6.00138	0.0252964	110.331	0.451151	96.3955	1.86431	358.896	1265.02		17WHA0044J-004	800	4	2.06998	1.81274	0	0	0	0.00156123	0.00160274	4.31469	0	6.65005	0.386879	1.81274	0	0	26.2119	0.199778	0	0	3.41225	4.41152	2782.76	0.199778	0	0.00410627
	17WHA0044J-005	800	4	2.57491	2.62018	-1.52903	529.478	27.4654	0.429944	2536.88	0.199836	15982.6	0.01119	5.99493	0.0287828	110.216	0.513363	95.1558	1.69959	358.896	1265.02		17WHA0044J-005	800	4	2.57346	2.6227	0	0	0	0.00190067	0.00145075	4.24546	0	8.0959	0.480979	2.6227	0	0	23.8959	0.199836	0	0	3.0885	4.34384	2536.88	0.199836	0	0.00499906
	17WHA0044J-006	800	4	2.31744	1.28919	0.925095	770.904	24.7039	0.438944	2276.42	0.199641	14380.3	0.00980789	6.01099	0.025282	110.502	0.450852	95.155	1.52509	952.307	14682.7		17WHA0044J-006	800	4	2.31589	1.29207	0	0	0.000217185	770.904	0.00132869	4.22786	0.925095	770.904	0.43284	1.29207	0	0	21.4425	0.199641	0	0	2.82851	4.32664	2276.42	0.199641	0.000571228	770.904
	17WHA0044L-001	800	4	2.48779	1.59107	6.88965	133.814	22.412	0.480329	2060.74	0.199745	13160.4	0.0133349	6.0239	0.0267201	110.732	0.476437	94.3261	1.38059	115.754	309.79		17WHA0044L-001	800	4	2.48499	1.59525	0	0	0.00161748	133.814	0.00119171	4.61298	6.88965	133.814	0.464444	1.59525	0	0	19.4109	0.199745	0	0	2.53671	4.70368	2060.74	0.199745	0.00425422	133.814
	17WHA0044L-002	800	4	2.5389	1.35767	10.0916	81.7743	20.5086	0.458698	1876.07	0.199673	12078.9	0.0136575	6.03261	0.0265372	110.888	0.473134	93.697	1.25687	71.9448	117.665		17WHA0044L-002	800	4	2.53542	1.36168	0	0	0.0023692	81.7743	0.00111033	4.35845	10.0916	81.7743	0.47387	1.36168	0	0	17.6714	0.199674	0	0	2.36336	4.45433	1876.07	0.199674	0.00623135	81.7743
	17WHA0044L-003	800	4	2.75118	2.31493	-5.63732	178.353	18.7727	0.447155	1711.88	0.199787	11105	0.0107088	6.00509	0.0327393	110.397	0.583871	92.5703	1.14688	71.5751	117.06		17WHA0044L-003	800	4	2.75017	2.31736	0	0	0	0.00236045	0.00100256	4.34904	0	10.0543	0.514008	2.31736	0	0	16.1249	0.199787	0	0	2.13388	4.44512	1711.88	0.199787	0	0.00620834
	17WHA0044L-004	800	4	2.48017	0.89441	-9.26458	96.4442	17.3364	0.453161	1577.86	0.199787	10259	0.00638755	6.0304	0.0255423	110.848	0.455407	92.7492	1.05709	71.5751	117.06		17WHA0044L-004	800	4	2.47923	0.898744	0	0	0	0.0020977	0.000944658	4.28264	0	8.93515	0.463367	0.898744	0	0	14.8625	0.199788	0	0	2.01053	4.38018	1577.86	0.199788	0	0.00551728
			S	329.164	0.325978	-1.91002	2541.23	2072.84	0.0801269	149265	0.0402476	1.01017e+06	0.000896861												S	328.841	0.326317	0	0	0.039247	29.0348	0.284086	0.383759	167.172	29.0348	61.4603	0.326317	0	0	1405.98	0.0402477	0	0	605.402	0.457588	149264	0.0402477	0.103226	29.0348
																									S							329.164	0.326015	167.172	29.0348									2072.84	0.136747			149265	0.0402476
	Information on Analysis and Constants Used in Calculations
	Sample = 17WHA0044				Age Equations = Min et al. (2000)
	Material = J12 Q				Negative Intensities = Forced Zero
	Location = GZ24-F5				Decay Constant 40K = 5.530 ± 0.048 E-10 1/a
	Analyst = XiuJuan Bai				Decay Constant 39Ar = 2.940 ± 0.016 E-07 1/h
	Project = 17 余海军				Decay Constant 37Ar = 8.230 ± 0.012 E-04 1/h
	Mass Discrimination Law = LIN				Decay Constant 36Cl = 2.257 ± 0.015 E-06 1/a
	Irradiation = GZ24				Decay Activity 40K(EC,β⁺) = 3.310 ± 0.040 1/gs
	J = 0.01048302 ± 0.00004193				Decay Activity 40K(β⁻) = 28.270 ± 0.050 1/gs
	ZBH-2506 = 132.700 ± 0.664 Ma				Atmospheric Ratio 40/36(a) = 298.56
	IGSN = Undefined				Atmospheric Ratio 38/36(a) = 0.1869
	Preferred Age = Undefined				Production Ratio 39/37(ca) = 0.000617
	Classification = Undefined				Production Ratio 36/37(ca) = 0.000235
	Experiment Type = Undefined				Production Ratio 40/39(k) = 0.002323
	Extraction Method = Undefined				Production Ratio 38/39(k) = 0.009419
	Heating = 60 sec				Production Ratio 36/38(cl) = 262.80 ± 1.71
	Isolation = 1.00 min				Scaling Ratio K/Ca = 0.387
	Instrument = ARGUS VI				Abundance Ratio 40K/K = 1.1700 ± 0.0100 E-04
	Lithology = Undefined				Atomic Weight K = 39.0983 ± 0.0001 g
	Lat-Lon = Undefined - Undefined
	Feature = Undefined
[truncated: 114 more columns]

## Sheet: Raw data of J18Q
	Relative Abundances			36Ar [fA]	%1s	37Ar [fA]	%1s	38Ar [fA]	%1s	39Ar [fA]	%1s	40Ar [fA]	%1s	40(r)/39(k)	± 2s	Age	± 2s	40Ar(r)	39Ar(k)	K/Ca	± 2s		Degassing Patterns			36Ar(a) [fA]	%1s	36Ar(c) [fA]	%1s	36Ar(ca) [fA]	%1s	36Ar(cl) [fA]	%1s	37Ar(ca) [fA]	%1s	38Ar(a) [fA]	%1s	38Ar(c) [fA]	%1s	38Ar(k) [fA]	%1s	38Ar(ca) [fA]	%1s	38Ar(cl) [fA]	%1s	39Ar(k) [fA]	%1s	39Ar(ca) [fA]	%1s
																(Ma)		(%)	(%)
	17WHA0047B-001	10	4	143.3	0.807158	10.6369	116.465	119.764	0.402672	400.615	0.20056	45721.8	0.00327144	5.74244	1.75043	103.381	30.6289	5.03145	0.0404471	14.5752	33.9501		17WHA0047B-001	10	4	143.254	0.807419	0	0	0.00249723	116.465	0.0434376	1.09371	10.6369	116.465	26.7742	0.807419	0	0	3.77349	0.200572	0	0	89.2159	1.4287	400.609	0.200572	0.00656809	116.465
	17WHA0047B-002	20	4	108.799	0.809363	25.198	50.3153	106.425	0.404428	514.625	0.200656	36039.4	0.00252211	5.97541	1.03759	107.453	18.1149	8.53234	0.0519571	7.90357	7.95347		17WHA0047B-002	20	4	108.754	0.809706	0	0	0.00591573	50.3153	0.0395612	1.08028	25.198	50.3153	20.326	0.809706	0	0	4.84731	0.200668	0	0	81.2519	1.41845	514.61	0.200668	0.0155592	50.3153
	17WHA0047B-003	40	4	87.2659	0.807228	32.5752	36.8856	119.535	0.402609	1136.65	0.199979	33201.1	0.0038901	5.95105	0.37646	107.027	6.57402	20.3732	0.114759	13.5034	9.96178		17WHA0047B-003	40	4	87.2132	0.807723	0	0	0.00764768	36.8856	0.0450528	1.06607	32.5752	36.8856	16.3001	0.807723	0	0	10.7064	0.199983	0	0	92.528	1.40766	1136.63	0.199983	0.0201145	36.8856
	17WHA0047B-004	60	4	44.4695	0.810578	42.0436	30.06	80.0961	0.404168	1581.27	0.199847	22831.9	0.00246021	5.91997	0.140207	106.484	2.44913	40.9993	0.159649	14.5549	8.75059		17WHA0047B-004	60	4	44.4319	0.811291	0	0	0.00987058	30.06	0.0277047	1.08889	42.0436	30.06	8.30432	0.811291	0	0	14.8944	0.199851	0	0	56.8974	1.42502	1581.24	0.199851	0.0259611	30.06
	17WHA0047B-005	100	4	40.2594	0.809242	86.6323	14.6408	108.99	0.404584	3925	0.199835	35306.2	0.00324597	5.88802	0.0555545	105.926	0.970724	65.4564	0.396278	17.5333	5.13454		17WHA0047B-005	100	4	40.2076	0.810318	0	0	0.0203387	14.6408	0.03141	1.15524	86.6323	14.6408	7.5148	0.810318	0	0	36.9706	0.199838	0	0	64.5049	1.47634	3924.95	0.199838	0.0534937	14.6408
	17WHA0047B-006	150	4	29.039	0.808709	135.703	9.57769	132.099	0.402964	7765.08	0.199683	54585.4	0.00312346	5.8961	0.0298471	106.067	0.521488	83.8745	0.783985	22.1444	4.24277		17WHA0047B-006	150	4	28.981	0.810395	0	0	0.0318589	9.57769	0.0260721	1.38381	135.703	9.57769	5.41656	0.810395	0	0	73.1416	0.199685	0	0	53.5412	1.66131	7764.99	0.199685	0.0837936	9.57769
	17WHA0047D-001	200	4	20.7518	0.809707	194.882	4.63885	168.085	0.442719	12340	0.199631	79162.3	0.00979086	5.90481	0.0250109	106.22	0.436954	92.0447	1.24588	24.5048	2.27558		17WHA0047D-001	200	4	20.6827	0.812481	0	0	0.0457524	4.63885	0.0233679	1.86781	194.882	4.63885	3.86559	0.812481	0	0	116.234	0.199633	0	0	47.9848	2.08175	12339.9	0.199633	0.120336	4.63885
	17WHA0047D-002	250		15.4098	0.814691	248.11	3.74435	196.341	0.40288	16376.2	0.199626	102000	0.00269855	5.94671	0.0241823	106.952	0.422306	95.4748	1.6534	25.5433	1.91558		17WHA0047D-002	250		15.3325	0.81893	0	0	0.0582487	3.74435	0.0191012	2.3523	248.11	3.74435	2.86564	0.81893	0	0	154.253	0.199627	0	0	39.2222	2.52553	16376.1	0.199627	0.153203	3.74435
	17WHA0047D-003	300		13.7018	0.809145	274.711	3.3999	227.42	0.401966	19776	0.199627	122106	0.00272784	5.96657	0.0240585	107.298	0.420063	96.6325	1.99665	27.8593	1.89764		17WHA0047D-003	300		13.6185	0.814262	0	0	0.0644939	3.3999	0.0187979	2.71784	274.711	3.3999	2.54529	0.814262	0	0	186.277	0.199628	0	0	38.5979	2.86909	19775.9	0.199628	0.169628	3.3999
	17WHA0047D-004	350	4	12.2246	0.809929	293.776	3.72294	251.425	0.402031	22297.4	0.199636	137115	0.00206581	5.98789	0.0240504	107.67	0.419836	97.3732	2.25121	29.3728	2.1902		17WHA0047D-004	350	4	12.1365	0.816091	0	0	0.0689698	3.72294	0.0190582	2.9444	293.776	3.72294	2.26832	0.816091	0	0	210.026	0.199638	0	0	39.1311	3.08456	22297.2	0.199638	0.181401	3.72294
	17WHA0047D-005	400	4	11.1836	0.814562	321.617	3.19986	283.615	0.401862	25415.6	0.199624	155696	0.00197147	5.99613	0.0240325	107.814	0.41949	97.8791	2.56604	30.5823	1.96099		17WHA0047D-005	400	4	11.0876	0.821926	0	0	0.0755059	3.19986	0.0205264	3.07373	321.617	3.19986	2.07227	0.821926	0	0	239.398	0.199625	0	0	42.1443	3.20824	25415.4	0.199625	0.198592	3.19986
	17WHA0047D-006	450	4	10.487	0.851477	368.275	2.35316	328.225	0.401377	29621.1	0.199639	180903	0.00389173	6.00249	0.0240364	107.925	0.419532	98.284	2.99064	31.1269	1.4702		17WHA0047D-006	450	4	10.3776	0.860712	0	0	0.08646	2.35316	0.0230259	3.16265	368.275	2.35316	1.93957	0.860712	0	0	279.011	0.199641	0	0	47.2744	3.29354	29620.9	0.199641	0.227403	2.35316
	17WHA0047E-002	550	4	8.72983	1.05828	374.401	2.14852	372.24	0.401467	33593.9	0.19988	203629	0.0026879	5.9842	0.0239789	107.606	0.418602	98.7241	3.39175	34.7242	1.49855		17WHA0047E-002	550	4	8.61553	1.07259	0	0	0.087898	2.14852	0.0263999	3.13251	374.401	2.14852	1.61024	1.07259	0	0	316.432	0.199881	0	0	54.1979	3.2646	33593.7	0.199881	0.231185	2.14852
	17WHA0047E-003	630	4	7.7156	1.00185	389.468	2.28183	405.433	0.401453	36837.8	0.199658	223077	0.00292112	5.99305	0.0239655	107.761	0.418332	98.9656	3.71927	36.6041	1.67687		17WHA0047E-003	630	4	7.59638	1.01802	0	0	0.0914354	2.28183	0.0277786	3.23572	389.468	2.28183	1.41976	1.01802	0	0	346.988	0.199659	0	0	57.0258	3.36376	36837.5	0.199659	0.240489	2.28183
	17WHA0047E-004	700	4	7.65783	1.27623	387.698	2.29109	445.895	0.40254	40673.6	0.199674	246110	0.00396711	5.99438	0.0239846	107.784	0.418662	99.0659	4.10654	40.6002	1.86742		17WHA0047E-004	700	4	7.53691	1.29706	0	0	0.0910198	2.29109	0.029895	3.31005	387.698	2.29109	1.40865	1.29706	0	0	383.119	0.199675	0	0	61.3679	3.43532	40673.3	0.199675	0.239396	2.29109
	17WHA0047E-005	700	4	6.21796	0.838107	347.352	2.64602	435.538	0.401915	39804.3	0.199664	240392	0.00323125	5.99219	0.023944	107.745	0.417962	99.2184	4.01878	44.3475	2.35356		17WHA0047E-005	700	4	6.10744	0.854151	0	0	0.0815477	2.64602	0.02897	3.33125	347.352	2.64602	1.14148	0.854151	0	0	374.93	0.199665	0	0	59.4663	3.45575	39804	0.199665	0.214483	2.64602
	17WHA0047E-006	700		5.01978	1.52236	324.718	2.22146	426.032	0.401612	38981.7	0.19963	235255	0.00272905	5.98584	0.023946	107.635	0.418021	99.1845	3.93573	46.4582	2.07241		17WHA0047E-006	700		4.91532	1.55521	0	0	0.0762341	2.22146	0.0282234	3.34242	324.718	2.22146	0.918674	1.55521	0	0	367.182	0.199631	0	0	57.9312	3.46652	38981.5	0.199631	0.200507	2.22146
	17WHA0047E-007	700		4.15458	0.897799	274.793	3.81277	427.809	0.402117	39315.3	0.199673	237103	0.00384546	5.99009	0.0239362	107.709	0.417834	99.3243	3.96942	55.3688	4.22796		17WHA0047E-007	700		4.06243	0.920454	0	0	0.0645132	3.81277	0.027637	3.42693	274.793	3.81277	0.759268	0.920454	0	0	370.325	0.199674	0	0	56.7248	3.54808	39315.2	0.199674	0.169679	3.81277
	17WHA0047E-009	700		3.67401	0.922897	236.774	3.80426	429.811	0.401557	39582.2	0.199654	238743	0.00265048	5.99552	0.0239514	107.804	0.418077	99.4021	3.99636	64.6957	4.92916		17WHA0047E-009	700		3.59099	0.946438	0	0	0.0555874	3.80426	0.0274326	3.46309	236.774	3.80426	0.671157	0.946438	0	0	372.839	0.199655	0	0	56.3011	3.58302	39582	0.199655	0.146203	3.80426
	17WHA0047E-010	700		2.97599	1.54918	182.883	4.39248	416.746	0.401922	38429.1	0.199632	231948	0.00154905	5.9993	0.0239784	107.87	0.418533	99.396	3.87994	81.3198	7.15129		17WHA0047E-010	700		2.90663	1.58779	0	0	0.0429354	4.39248	0.0264222	3.48786	182.883	4.39248	0.543249	1.58779	0	0	361.978	0.199633	0	0	54.2249	3.60696	38429	0.199633	0.112927	4.39248
	17WHA0047E-011	700		3.30081	1.15467	169.619	6.75004	408.441	0.401548	37693	0.19965	227650	0.00206186	5.99853	0.023971	107.856	0.418406	99.3202	3.80563	85.9997	11.6151		17WHA0047E-011	700		3.23527	1.18131	0	0	0.0398214	6.75004	0.0257248	3.50744	169.619	6.75004	0.604671	1.18131	0	0	355.045	0.199651	0	0	52.7913	3.6259	37692.9	0.199651	0.104736	6.75004
	17WHA0047E-012	700		2.93981	1.25334	140.691	6.50835	398.115	0.401914	36753.3	0.199665	222071	0.0138053	6.00453	0.024053	107.961	0.419813	99.3759	3.71075	101.098	13.1658		17WHA0047E-012	700		2.88174	1.28113	0	0	0.0330299	6.50835	0.0250397	3.51486	140.691	6.50835	0.538597	1.28113	0	0	346.193	0.199665	0	0	51.3831	3.63307	36753.2	0.199665	0.0868736	6.50835
	17WHA0047E-013	700		3.16503	0.960278	132.355	7.44084	389.228	0.401954	35927.7	0.199704	217214	0.00723259	5.99762	0.0239879	107.84	0.418705	99.2019	3.6274	105.051	15.6389		17WHA0047E-013	700		3.10948	0.980649	0	0	0.031073	7.44084	0.0244792	3.51551	132.355	7.44084	0.581162	0.980649	0	0	338.417	0.199704	0	0	50.2307	3.6337	35927.6	0.199704	0.0817265	7.44084
	17WHA0047E-014	700		3.10031	1.1418	125.342	7.32661	374.034	0.40163	34528.6	0.199645	209125	0.00570288	6.00744	0.0240218	108.012	0.419258	99.1883	3.48613	106.608	15.6273		17WHA0047E-014	700		3.04738	1.1641	0	0	0.0294266	7.32661	0.0235038	3.5161	125.342	7.32661	0.569554	1.1641	0	0	325.238	0.199645	0	0	48.227	3.63427	34528.5	0.199645	0.0773963	7.32661
	17WHA0047E-016	700		3.03913	1.04792	109.662	9.30066	361.432	0.402381	33373.6	0.199641	202285	0.00319522	6.01137	0.024027	108.08	0.419332	99.1771	3.36953	117.776	21.913		17WHA0047E-016	700		2.99071	1.06823	0	0	0.0257452	9.30066	0.0226711	3.52755	109.662	9.30066	0.558964	1.06823	0	0	314.359	0.199642	0	0	46.5146	3.64535	33373.5	0.199642	0.0677138	9.30066
	17WHA0047E-017	700	4	2.86003	1.45262	94.5456	7.9951	345.709	0.401739	31901.8	0.199646	193533	0.0032401	6.01034	0.0240548	108.062	0.419822	99.0738	3.22093	130.582	20.8869		17WHA0047E-017	700	4	2.81605	1.4769	0	0	0.0221965	7.9951	0.0217815	3.50842	94.5456	7.9951	0.526319	1.4769	0	0	300.495	0.199647	0	0	44.6874	3.62685	31901.8	0.199647	0.05838	7.9951
	17WHA0047E-018	700	4	3.04275	1.04	84.0363	7.8237	331.009	0.402774	30545.5	0.199635	185498	0.0094568	6.01054	0.0240591	108.066	0.419897	98.9742	3.08399	140.667	22.0178		17WHA0047E-018	700	4	3.0022	1.05558	0	0	0.0197292	7.8237	0.0208275	3.51999	84.0363	7.8237	0.561111	1.05558	0	0	287.72	0.199635	0	0	42.7283	3.63804	30545.5	0.199635	0.0518907	7.8237
	17WHA0047E-019	700	4	3.30792	1.58969	70.2669	10.2874	313.662	0.402279	28923.7	0.199664	175847	0.00794196	6.00835	0.0241149	108.028	0.420879	98.8265	2.92025	159.299	32.7817		17WHA0047E-019	700	4	3.27163	1.6083	0	0	0.0164966	10.2874	0.0197944	3.50685	70.2669	10.2874	0.611467	1.6083	0	0	272.444	0.199665	0	0	40.6069	3.62532	28923.7	0.199665	0.0433884	10.2874
	17WHA0047E-020	700	4	3.37004	1.52503	56.6599	10.3611	298.464	0.40241	27513.6	0.199653	167504	0.00826586	6.01171	0.0241342	108.086	0.421202	98.7459	2.77788	187.923	38.9492		17WHA0047E-020	700	4	3.33788	1.5404	0	0	0.0133021	10.3611	0.0188558	3.50416	56.6599	10.3611	0.62385	1.5404	0	0	259.161	0.199653	0	0	38.6797	3.62272	27513.5	0.199653	0.0349864	10.3611
	17WHA0047E-021	700	4	3.6614	1.04776	51.7651	16.7276	282.33	0.402308	26024.1	0.199634	158703	0.00201022	6.01086	0.0240683	108.071	0.420055	98.5657	2.6275	194.558	65.0943		17WHA0047E-021	700	4	3.63145	1.05802	0	0	0.0121529	16.7276	0.0178036	3.50951	51.7651	16.7276	0.678718	1.05802	0	0	245.131	0.199635	0	0	36.5196	3.6279	26024.1	0.199635	0.0319639	16.7276
	17WHA0047E-023	700	4	3.2847	1.07108	64.2983	10.8094	266.59	0.402506	24583.6	0.199642	149908	0.0105195	6.01481	0.024114	108.14	0.420836	98.6378	2.48206	147.964	31.9937		17WHA0047E-023	700	4	3.25282	1.0829	0	0	0.0150953	10.8094	0.0167812	3.51717	64.2983	10.8094	0.607953	1.0829	0	0	231.563	0.199642	0	0	34.4198	3.63531	24583.6	0.199642	0.0397029	10.8094
	17WHA0047E-024	700	4	3.63798	1.06352	59.0051	14.5219	250.853	0.402303	23129.5	0.199655	141360	0.00182405	6.01414	0.0241031	108.129	0.420649	98.4044	2.33525	151.701	44.0638		17WHA0047E-024	700	4	3.60838	1.07381	0	0	0.0138526	14.5219	0.0157549	3.52334	59.0051	14.5219	0.674405	1.07381	0	0	217.866	0.199656	0	0	32.3133	3.64128	23129.5	0.199656	0.0364345	14.5219
	17WHA0047E-025	700	4	3.45914	0.855988	47.6322	24.714	236.434	0.402546	21779.9	0.19964	133234	0.00826314	6.01877	0.0241108	108.209	0.420765	98.3897	2.19899	176.956	87.4687		17WHA0047E-025	700	4	3.43302	0.866384	0	0	0.0111826	24.714	0.0149391	3.50486	47.6322	24.714	0.641631	0.866384	0	0	205.154	0.199641	0	0	30.6389	3.6234	21779.9	0.199641	0.029412	24.714
	17WHA0047E-026	700	4	3.4128	0.956373	43.288	21.2322	220.627	0.402643	20314.2	0.199653	124394	0.00900716	6.01938	0.0241413	108.22	0.421294	98.2998	2.051	181.611	77.1234		17WHA0047E-026	700	4	3.38867	0.965394	0	0	0.0101627	21.2322	0.0139681	3.49899	43.288	21.2322	0.633342	0.965394	0	0	191.347	0.199654	0	0	28.6461	3.61772	20314.2	0.199654	0.0267295	21.2322
	17WHA0047E-027	700	4	4.65498	1.03958	40.205	24.8828	206.791	0.402584	19010	0.199647	116946	0.00128812	6.00081	0.0241625	107.896	0.421741	97.5451	1.91933	182.984	91.0658		17WHA0047E-027	700	4	4.63244	1.04591	0	0	0.00943893	24.8828	0.013099	3.49631	40.205	24.8828	0.865803	1.04591	0	0	179.063	0.199648	0	0	26.8625	3.61513	19010	0.199648	0.0248258	24.8828
	17WHA0047E-028	700	4	4.43888	0.840411	43.3294	19.3925	192.79	0.40262	17723.9	0.19968	109108	0.00294755	6.0016	0.0241084	107.91	0.420793	97.4923	1.78947	158.302	61.4006		17WHA0047E-028	700	4	4.41651	0.845903	0	0	0.0101724	19.3925	0.0121995	3.50013	43.3294	19.3925	0.825445	0.845903	0	0	166.948	0.19968	0	0	25.0167	3.61882	17723.8	0.19968	0.026755	19.3925
	17WHA0047E-030	700	4	3.78961	1.03893	32.4776	28.3351	188.668	0.403692	17354.1	0.199623	106704	0.00210151	6.01376	0.0241707	108.122	0.421831	97.8063	1.75214	206.79	117.191		17WHA0047E-030	700	4	3.77003	1.04595	0	0	0.00762477	28.3351	0.0119473	3.50548	32.4776	28.3351	0.704619	1.04595	0	0	163.465	0.199623	0	0	24.4977	3.624	17354.1	0.199623	0.0200543	28.3351
	17WHA0047E-031	700	4	3.93125	1.022	31.4725	42.8201	178.91	0.402012	16445.6	0.199731	101275	0.00311051	6.01068	0.0241991	108.068	0.422338	97.6049	1.66041	202.222	173.185		17WHA0047E-031	700	4	3.91251	1.03013	0	0	0.00738879	42.8201	0.0113498	3.48828	31.4725	42.8201	0.731249	1.03013	0	0	154.907	0.199732	0	0	23.2714	3.60736	16445.6	0.199732	0.0194336	42.8201
	17WHA0047E-032	700	4	3.58213	1.1065	31.0122	32.2305	171.121	0.401998	15729.8	0.199685	96855.5	0.00295623	6.0169	0.0242292	108.177	0.422839	97.7169	1.58814	196.291	126.533		17WHA0047E-032	700	4	3.56397	1.11414	0	0	0.00728073	32.2305	0.0108715	3.48349	31.0122	32.2305	0.666107	1.11414	0	0	148.165	0.199686	0	0	22.2898	3.60273	15729.7	0.199686	0.0191494	32.2305
	17WHA0047E-033	700	4	3.24689	0.978423	48.3525	24.915	161.602	0.40371	14857.2	0.199661	91516.1	0.00291428	6.02493	0.0242039	108.317	0.422364	97.8118	1.50004	118.913	59.2561		17WHA0047E-033	700	4	3.22527	0.98894	0	0	0.0113517	24.915	0.0102691	3.49454	48.3525	24.915	0.602804	0.98894	0	0	139.946	0.199662	0	0	21.0537	3.61342	14857.2	0.199662	0.0298567	24.915
	17WHA0047E-034	700	4	3.22668	1.1089	49.8755	16.1995	155.376	0.402936	14289.6	0.199622	88080	0.00162219	6.02473	0.0242481	108.313	0.423137	97.7419	1.44274	110.878	35.9259		17WHA0047E-034	700	4	3.20513	1.11797	0	0	0.0117093	16.1995	0.00984202	3.49989	49.8755	16.1995	0.599038	1.11797	0	0	134.599	0.199622	0	0	20.1772	3.61859	14289.6	0.199622	0.0307971	16.1995
	17WHA0047E-035	700	4	3.68967	0.987497	37.1456	25.086	148.986	0.40337	13685.9	0.199673	84555.2	0.00672073	6.01226	0.0242436	108.096	0.423109	97.3128	1.38178	142.585	71.5403		17WHA0047E-035	700	4	3.6715	0.994214	0	0	0.00872068	25.086	0.00945716	3.4957	37.1456	25.086	0.686203	0.994214	0	0	128.913	0.199673	0	0	19.3873	3.61454	13685.9	0.199673	0.0229367	25.086
			S	659.179	0.265059	6115.28	1.04192	11362.7	0.0671132	990456	0.0346049	6.16429e+06	0.00092857
	Information on Analysis and Constants Used in Calculations
	Sample = 17WHA0047				Age Equations = Min et al. (2000)
	Material = J18 Q				Negative Intensities = Forced Zero
	Location = GZ24-F6				Decay Constant 40K = 5.530 ± 0.048 E-10 1/a
	Analyst = XiuJuan Bai				Decay Constant 39Ar = 2.940 ± 0.016 E-07 1/h
	Project = 17 余海军				Decay Constant 37Ar = 8.230 ± 0.012 E-04 1/h
	Mass Discrimination Law = LIN				Decay Constant 36Cl = 2.257 ± 0.015 E-06 1/a
	Irradiation = GZ24				Decay Activity 40K(EC,β⁺) = 3.310 ± 0.040 1/gs
	J = 0.01024569 ± 0.00004098				Decay Activity 40K(β⁻) = 28.270 ± 0.050 1/gs
	ZBH-2506 = 132.700 ± 0.664 Ma				Atmospheric Ratio 40/36(a) = 303.10
	IGSN = Undefined				Atmospheric Ratio 38/36(a) = 0.1869
	Preferred Age = Undefined				Production Ratio 39/37(ca) = 0.000617
	Classification = Undefined				Production Ratio 36/37(ca) = 0.000235
	Experiment Type = Undefined				Production Ratio 40/39(k) = 0.002323
	Extraction Method = Undefined				Production Ratio 38/39(k) = 0.009419
	Heating = 60 sec				Production Ratio 36/38(cl) = 262.80 ± 1.71
	Isolation = 1.00 min				Scaling Ratio K/Ca = 0.387
	Instrument = ARGUS VI				Abundance Ratio 40K/K = 1.1700 ± 0.0100 E-04
	Lithology = Undefined				Atomic Weight K = 39.0983 ± 0.0001 g
	Lat-Lon = Undefined - Undefined
	Feature = Undefined
[truncated: 114 more columns]
